# Supplementary material for: Parameter identification of sound absorption model of porous materials based on modified particle swarm optimization algorithm
Source: PLoS One. 2021 May 4;16(5):e0250950. doi: 10.1371/journal.pone.0250950 (PMC8096118; doi:10.1371/journal.pone.0250950)
Supplement: S1 Data — (XLSX) [file pone.0250950.s001.xlsx]

## Sheet: Sheet1
Sound absorption coefficient
Frequency	Experimental	JCA-PSO	JCA-MPSO
250	0.03695	0.05674	0.05833
252	0.03875	0.05712	0.05891
254	0.03999	0.0575	0.05948
256	0.04152	0.05787	0.06006
258	0.04279	0.05825	0.06063
260	0.04573	0.05862	0.0612
262	0.04605	0.05898	0.06176
264	0.04631	0.05935	0.06233
266	0.04591	0.05972	0.06289
268	0.04777	0.06008	0.06345
270	0.04992	0.06044	0.06401
272	0.04901	0.0608	0.06456
274	0.04994	0.06115	0.06512
276	0.05226	0.06151	0.06567
278	0.05344	0.06186	0.06622
280	0.05351	0.06222	0.06677
282	0.0552	0.06257	0.06732
284	0.05539	0.06291	0.06786
286	0.05675	0.06326	0.0684
288	0.05874	0.06361	0.06895
290	0.05914	0.06395	0.06948
292	0.06102	0.06429	0.07002
294	0.06248	0.06463	0.07055
296	0.06459	0.06497	0.07109
298	0.06813	0.06531	0.07162
300	0.06921	0.06565	0.07214
302	0.06798	0.06598	0.07267
304	0.06685	0.06632	0.07319
306	0.06468	0.06665	0.07372
308	0.06243	0.06698	0.07424
310	0.0605	0.06731	0.07475
312	0.05833	0.06764	0.07527
314	0.05566	0.06797	0.07578
316	0.05395	0.0683	0.0763
318	0.05158	0.06863	0.07681
320	0.05061	0.06895	0.07731
322	0.05018	0.06927	0.07782
324	0.05181	0.0696	0.07832
326	0.05581	0.06992	0.07883
328	0.0605	0.07024	0.07933
330	0.06536	0.07056	0.07982
332	0.07017	0.07088	0.08032
334	0.07415	0.0712	0.08082
336	0.07664	0.07152	0.08131
338	0.07786	0.07183	0.0818
340	0.07823	0.07215	0.08229
342	0.07764	0.07247	0.08277
344	0.07717	0.07278	0.08326
346	0.07704	0.07309	0.08374
348	0.07661	0.07341	0.08422
350	0.07663	0.07372	0.0847
352	0.07583	0.07403	0.08518
354	0.07609	0.07434	0.08566
356	0.07644	0.07465	0.08613
358	0.07678	0.07496	0.0866
360	0.07715	0.07527	0.08707
362	0.07746	0.07558	0.08754
364	0.07778	0.07589	0.08801
366	0.0783	0.0762	0.08848
368	0.07816	0.07651	0.08894
370	0.07861	0.07681	0.0894
372	0.07913	0.07712	0.08986
374	0.07959	0.07743	0.09032
376	0.07977	0.07773	0.09078
378	0.08013	0.07804	0.09124
380	0.08089	0.07834	0.09169
382	0.08075	0.07865	0.09214
384	0.08178	0.07895	0.09259
386	0.08189	0.07925	0.09304
388	0.08276	0.07956	0.09349
390	0.08311	0.07986	0.09394
392	0.08351	0.08016	0.09438
394	0.08417	0.08046	0.09483
396	0.08472	0.08077	0.09527
398	0.08491	0.08107	0.09571
400	0.08531	0.08137	0.09615
402	0.08618	0.08167	0.09659
404	0.08657	0.08197	0.09702
406	0.08698	0.08227	0.09746
408	0.08735	0.08257	0.09789
410	0.08758	0.08287	0.09832
412	0.08832	0.08317	0.09875
414	0.0882	0.08347	0.09918
416	0.08877	0.08377	0.09961
418	0.08895	0.08407	0.10004
420	0.08958	0.08437	0.10046
422	0.09067	0.08467	0.10089
424	0.09088	0.08497	0.10131
426	0.09107	0.08527	0.10173
428	0.09158	0.08557	0.10215
430	0.0922	0.08587	0.10257
432	0.09274	0.08616	0.10299
434	0.09304	0.08646	0.10341
436	0.09386	0.08676	0.10382
438	0.09403	0.08706	0.10424
440	0.09443	0.08736	0.10465
442	0.09451	0.08766	0.10507
444	0.09538	0.08796	0.10548
446	0.09541	0.08825	0.10589
448	0.09608	0.08855	0.1063
450	0.09631	0.08885	0.1067
452	0.097	0.08915	0.10711
454	0.09737	0.08945	0.10752
456	0.09826	0.08975	0.10792
458	0.09848	0.09004	0.10833
460	0.09931	0.09034	0.10873
462	0.09957	0.09064	0.10913
464	0.10085	0.09094	0.10953
466	0.10079	0.09124	0.10993
468	0.10159	0.09154	0.11033
470	0.10212	0.09184	0.11073
472	0.1027	0.09213	0.11113
474	0.10304	0.09243	0.11152
476	0.10367	0.09273	0.11192
478	0.1045	0.09303	0.11231
480	0.10533	0.09333	0.11271
482	0.1056	0.09363	0.1131
484	0.10601	0.09393	0.11349
486	0.10597	0.09423	0.11388
488	0.10588	0.09453	0.11428
490	0.10622	0.09483	0.11466
492	0.10587	0.09513	0.11505
494	0.10697	0.09543	0.11544
496	0.10652	0.09573	0.11583
498	0.1071	0.09603	0.11622
500	0.10624	0.09633	0.1166
502	0.11818	0.09663	0.11699
504	0.12453	0.09693	0.11737
506	0.12726	0.09723	0.11775
508	0.12873	0.09753	0.11814
510	0.12658	0.09783	0.11852
512	0.12318	0.09813	0.1189
514	0.11786	0.09843	0.11928
516	0.11914	0.09874	0.11966
518	0.11765	0.09904	0.12004
520	0.12999	0.09934	0.12042
522	0.13227	0.09964	0.1208
524	0.12878	0.09994	0.12118
526	0.1191	0.10025	0.12155
528	0.12175	0.10055	0.12193
530	0.12383	0.10085	0.12231
532	0.12675	0.10115	0.12268
534	0.12671	0.10146	0.12306
536	0.1177	0.10176	0.12343
538	0.12798	0.10207	0.1238
540	0.13479	0.10237	0.12418
542	0.12934	0.10267	0.12455
544	0.13454	0.10298	0.12492
546	0.13679	0.10328	0.12529
548	0.134	0.10359	0.12566
550	0.12632	0.10389	0.12603
552	0.13461	0.1042	0.1264
554	0.13617	0.1045	0.12677
556	0.1324	0.10481	0.12714
558	0.12733	0.10512	0.12751
560	0.12634	0.10542	0.12788
562	0.13166	0.10573	0.12825
564	0.13544	0.10604	0.12861
566	0.1331	0.10634	0.12898
568	0.13677	0.10665	0.12935
570	0.13834	0.10696	0.12971
572	0.13879	0.10727	0.13008
574	0.13514	0.10757	0.13044
576	0.13904	0.10788	0.13081
578	0.14356	0.10819	0.13117
580	0.13781	0.1085	0.13154
582	0.14052	0.10881	0.1319
584	0.13157	0.10912	0.13226
586	0.12561	0.10943	0.13262
588	0.12348	0.10974	0.13299
590	0.13231	0.11005	0.13335
592	0.13673	0.11036	0.13371
594	0.13705	0.11067	0.13407
596	0.13308	0.11098	0.13443
598	0.12159	0.11129	0.13479
600	0.12443	0.11161	0.13516
602	0.13038	0.11192	0.13552
604	0.13297	0.11223	0.13588
606	0.13408	0.11254	0.13624
608	0.12982	0.11286	0.13659
610	0.13012	0.11317	0.13695
612	0.13413	0.11348	0.13731
614	0.13513	0.1138	0.13767
616	0.13227	0.11411	0.13803
618	0.13797	0.11443	0.13839
620	0.14102	0.11474	0.13875
622	0.14008	0.11506	0.1391
624	0.14565	0.11537	0.13946
626	0.15097	0.11569	0.13982
628	0.14543	0.116	0.14017
630	0.14804	0.11632	0.14053
632	0.15339	0.11664	0.14089
634	0.14643	0.11695	0.14124
636	0.14276	0.11727	0.1416
638	0.15182	0.11759	0.14196
640	0.15666	0.11791	0.14231
642	0.15829	0.11822	0.14267
644	0.1551	0.11854	0.14302
646	0.15936	0.11886	0.14338
648	0.16431	0.11918	0.14373
650	0.15713	0.1195	0.14409
652	0.15743	0.11982	0.14444
654	0.15835	0.12014	0.1448
656	0.15761	0.12046	0.14515
658	0.16208	0.12078	0.14551
660	0.16227	0.1211	0.14586
662	0.1651	0.12142	0.14621
664	0.16059	0.12175	0.14657
666	0.16006	0.12207	0.14692
668	0.15549	0.12239	0.14728
670	0.15505	0.12271	0.14763
672	0.16299	0.12303	0.14798
674	0.16628	0.12336	0.14834
676	0.16266	0.12368	0.14869
678	0.15929	0.12401	0.14904
680	0.1536	0.12433	0.14939
682	0.15529	0.12465	0.14975
684	0.156	0.12498	0.1501
686	0.15305	0.1253	0.15045
688	0.15752	0.12563	0.15081
690	0.16561	0.12596	0.15116
692	0.16438	0.12628	0.15151
694	0.15972	0.12661	0.15186
696	0.15841	0.12694	0.15222
698	0.16249	0.12726	0.15257
700	0.16924	0.12759	0.15292
702	0.16775	0.12792	0.15327
704	0.16309	0.12825	0.15362
706	0.16457	0.12858	0.15398
708	0.16429	0.1289	0.15433
710	0.1619	0.12923	0.15468
712	0.16448	0.12956	0.15503
714	0.16614	0.12989	0.15538
716	0.16541	0.13022	0.15574
718	0.16396	0.13055	0.15609
720	0.16071	0.13088	0.15644
722	0.1637	0.13122	0.15679
724	0.1663	0.13155	0.15714
726	0.1607	0.13188	0.1575
728	0.16436	0.13221	0.15785
730	0.16707	0.13254	0.1582
732	0.16248	0.13288	0.15855
734	0.16639	0.13321	0.1589
736	0.16641	0.13354	0.15925
738	0.16582	0.13388	0.15961
740	0.16565	0.13421	0.15996
742	0.1647	0.13455	0.16031
744	0.16426	0.13488	0.16066
746	0.16314	0.13521	0.16101
748	0.16218	0.13555	0.16136
750	0.16114	0.13589	0.16172
752	0.1661	0.13622	0.16207
754	0.17011	0.13656	0.16242
756	0.17058	0.1369	0.16277
758	0.16797	0.13723	0.16312
760	0.16716	0.13757	0.16348
762	0.16602	0.13791	0.16383
764	0.17086	0.13825	0.16418
766	0.17419	0.13858	0.16453
768	0.17403	0.13892	0.16488
770	0.17451	0.13926	0.16524
772	0.17404	0.1396	0.16559
774	0.17625	0.13994	0.16594
776	0.17698	0.14028	0.16629
778	0.17872	0.14062	0.16664
780	0.17702	0.14096	0.167
782	0.17894	0.1413	0.16735
784	0.17838	0.14164	0.1677
786	0.17828	0.14199	0.16805
788	0.17955	0.14233	0.16841
790	0.18245	0.14267	0.16876
792	0.18174	0.14301	0.16911
794	0.17916	0.14336	0.16947
796	0.1792	0.1437	0.16982
798	0.18095	0.14404	0.17017
800	0.18682	0.14439	0.17052
802	0.18674	0.14473	0.17088
804	0.18377	0.14508	0.17123
806	0.18213	0.14542	0.17158
808	0.18315	0.14577	0.17194
810	0.1837	0.14611	0.17229
812	0.18509	0.14646	0.17264
814	0.18608	0.1468	0.173
816	0.18542	0.14715	0.17335
818	0.18489	0.1475	0.1737
820	0.18417	0.14784	0.17406
822	0.18743	0.14819	0.17441
824	0.19221	0.14854	0.17477
826	0.18883	0.14889	0.17512
828	0.19062	0.14924	0.17547
830	0.18624	0.14958	0.17583
832	0.1895	0.14993	0.17618
834	0.19402	0.15028	0.17654
836	0.1959	0.15063	0.17689
838	0.19711	0.15098	0.17725
840	0.19357	0.15133	0.1776
842	0.19189	0.15168	0.17796
844	0.19235	0.15203	0.17831
846	0.19249	0.15239	0.17867
848	0.1969	0.15274	0.17902
850	0.19791	0.15309	0.17938
852	0.19555	0.15344	0.17973
854	0.19533	0.15379	0.18009
856	0.19853	0.15415	0.18044
858	0.19896	0.1545	0.1808
860	0.19947	0.15485	0.18115
862	0.20104	0.15521	0.18151
864	0.20136	0.15556	0.18187
866	0.20281	0.15592	0.18222
868	0.20361	0.15627	0.18258
870	0.20326	0.15663	0.18293
872	0.20307	0.15698	0.18329
874	0.2046	0.15734	0.18365
876	0.20601	0.15769	0.184
878	0.20386	0.15805	0.18436
880	0.2032	0.15841	0.18472
882	0.20444	0.15876	0.18508
884	0.20626	0.15912	0.18543
886	0.20904	0.15948	0.18579
888	0.20954	0.15983	0.18615
890	0.20455	0.16019	0.1865
892	0.20133	0.16055	0.18686
894	0.20586	0.16091	0.18722
896	0.20767	0.16127	0.18758
898	0.21049	0.16163	0.18794
900	0.20983	0.16199	0.18829
902	0.20812	0.16235	0.18865
904	0.20816	0.16271	0.18901
906	0.20973	0.16307	0.18937
908	0.2114	0.16343	0.18973
910	0.20898	0.16379	0.19009
912	0.20887	0.16415	0.19045
914	0.2098	0.16451	0.19081
916	0.20999	0.16487	0.19117
918	0.21022	0.16524	0.19152
920	0.20918	0.1656	0.19188
922	0.20804	0.16596	0.19224
924	0.20941	0.16633	0.1926
926	0.21041	0.16669	0.19296
928	0.21239	0.16705	0.19332
930	0.21103	0.16742	0.19368
932	0.20971	0.16778	0.19404
934	0.2103	0.16815	0.1944
936	0.21044	0.16851	0.19477
938	0.21057	0.16888	0.19513
940	0.21128	0.16924	0.19549
942	0.21124	0.16961	0.19585
944	0.21243	0.16997	0.19621
946	0.21207	0.17034	0.19657
948	0.21006	0.17071	0.19693
950	0.20999	0.17107	0.19729
952	0.21118	0.17144	0.19766
954	0.21142	0.17181	0.19802
956	0.2112	0.17218	0.19838
958	0.21191	0.17254	0.19874
960	0.21171	0.17291	0.1991
962	0.21133	0.17328	0.19947
964	0.21036	0.17365	0.19983
966	0.21128	0.17402	0.20019
968	0.21309	0.17439	0.20056
970	0.21313	0.17476	0.20092
972	0.21328	0.17513	0.20128
974	0.21335	0.1755	0.20165
976	0.21202	0.17587	0.20201
978	0.21192	0.17624	0.20237
980	0.21376	0.17661	0.20274
982	0.21287	0.17698	0.2031
984	0.21323	0.17735	0.20347
986	0.2128	0.17772	0.20383
988	0.21328	0.1781	0.20419
990	0.214	0.17847	0.20456
992	0.21404	0.17884	0.20492
994	0.21474	0.17921	0.20529
996	0.21557	0.17959	0.20565
998	0.21596	0.17996	0.20602
1000	0.21557	0.18034	0.20638
1002	0.21608	0.18071	0.20675
1004	0.21697	0.18108	0.20712
1006	0.21752	0.18146	0.20748
1008	0.21818	0.18183	0.20785
1010	0.21823	0.18221	0.20821
1012	0.21798	0.18258	0.20858
1014	0.21813	0.18296	0.20895
1016	0.21879	0.18333	0.20931
1018	0.21855	0.18371	0.20968
1020	0.21852	0.18409	0.21005
1022	0.21838	0.18446	0.21041
1024	0.21826	0.18484	0.21078
1026	0.21843	0.18522	0.21115
1028	0.21913	0.1856	0.21151
1030	0.21904	0.18597	0.21188
1032	0.21985	0.18635	0.21225
1034	0.22052	0.18673	0.21262
1036	0.22112	0.18711	0.21299
1038	0.22078	0.18749	0.21335
1040	0.22106	0.18787	0.21372
1042	0.22187	0.18824	0.21409
1044	0.22196	0.18862	0.21446
1046	0.22206	0.189	0.21483
1048	0.2221	0.18938	0.2152
1050	0.2232	0.18976	0.21557
1052	0.22419	0.19014	0.21594
1054	0.22406	0.19053	0.21631
1056	0.22383	0.19091	0.21668
1058	0.22398	0.19129	0.21705
1060	0.22486	0.19167	0.21742
1062	0.22551	0.19205	0.21779
1064	0.22521	0.19243	0.21816
1066	0.22591	0.19281	0.21853
1068	0.22616	0.1932	0.2189
1070	0.22623	0.19358	0.21927
1072	0.22714	0.19396	0.21964
1074	0.22675	0.19435	0.22001
1076	0.2276	0.19473	0.22038
1078	0.22903	0.19511	0.22075
1080	0.22894	0.1955	0.22112
1082	0.22742	0.19588	0.22149
1084	0.22837	0.19627	0.22187
1086	0.22909	0.19665	0.22224
1088	0.22913	0.19703	0.22261
1090	0.2296	0.19742	0.22298
1092	0.23012	0.1978	0.22335
1094	0.23036	0.19819	0.22373
1096	0.23097	0.19858	0.2241
1098	0.23135	0.19896	0.22447
1100	0.23169	0.19935	0.22484
1102	0.2323	0.19973	0.22522
1104	0.23291	0.20012	0.22559
1106	0.2335	0.20051	0.22596
1108	0.23451	0.2009	0.22634
1110	0.23454	0.20128	0.22671
1112	0.23526	0.20167	0.22708
1114	0.23596	0.20206	0.22746
1116	0.2367	0.20245	0.22783
1118	0.23732	0.20283	0.22821
1120	0.23783	0.20322	0.22858
1122	0.23815	0.20361	0.22896
1124	0.23804	0.204	0.22933
1126	0.23787	0.20439	0.22971
1128	0.23852	0.20478	0.23008
1130	0.2391	0.20517	0.23046
1132	0.23882	0.20556	0.23083
1134	0.23868	0.20595	0.23121
1136	0.23918	0.20634	0.23158
1138	0.24005	0.20673	0.23196
1140	0.2405	0.20712	0.23233
1142	0.24088	0.20751	0.23271
1144	0.24114	0.2079	0.23309
1146	0.24176	0.20829	0.23346
1148	0.24244	0.20868	0.23384
1150	0.24237	0.20908	0.23421
1152	0.24366	0.20947	0.23459
1154	0.24371	0.20986	0.23497
1156	0.24336	0.21025	0.23534
1158	0.24478	0.21065	0.23572
1160	0.24534	0.21104	0.2361
1162	0.24605	0.21143	0.23648
1164	0.24653	0.21182	0.23685
1166	0.24627	0.21222	0.23723
1168	0.24633	0.21261	0.23761
1170	0.24697	0.21301	0.23799
1172	0.24709	0.2134	0.23837
1174	0.24691	0.21379	0.23874
1176	0.24692	0.21419	0.23912
1178	0.24683	0.21458	0.2395
1180	0.24652	0.21498	0.23988
1182	0.24635	0.21537	0.24026
1184	0.24694	0.21577	0.24064
1186	0.24668	0.21616	0.24102
1188	0.24699	0.21656	0.24139
1190	0.24779	0.21695	0.24177
1192	0.24881	0.21735	0.24215
1194	0.24885	0.21775	0.24253
1196	0.24944	0.21814	0.24291
1198	0.24953	0.21854	0.24329
1200	0.2492	0.21894	0.24367
1202	0.24862	0.21933	0.24405
1204	0.24905	0.21973	0.24443
1206	0.24955	0.22013	0.24481
1208	0.25017	0.22053	0.24519
1210	0.25068	0.22092	0.24557
1212	0.251	0.22132	0.24595
1214	0.25165	0.22172	0.24634
1216	0.25207	0.22212	0.24672
1218	0.25282	0.22252	0.2471
1220	0.25335	0.22292	0.24748
1222	0.25426	0.22331	0.24786
1224	0.25524	0.22371	0.24824
1226	0.25624	0.22411	0.24862
1228	0.25735	0.22451	0.24901
1230	0.25771	0.22491	0.24939
1232	0.25874	0.22531	0.24977
1234	0.25916	0.22571	0.25015
1236	0.25941	0.22611	0.25053
1238	0.26014	0.22651	0.25092
1240	0.26028	0.22691	0.2513
1242	0.2601	0.22731	0.25168
1244	0.2604	0.22771	0.25206
1246	0.26016	0.22811	0.25245
1248	0.26004	0.22852	0.25283
1250	0.25978	0.22892	0.25321
1252	0.25987	0.22932	0.2536
1254	0.25991	0.22972	0.25398
1256	0.26056	0.23012	0.25436
1258	0.26066	0.23052	0.25475
1260	0.26043	0.23093	0.25513
1262	0.26004	0.23133	0.25551
1264	0.26039	0.23173	0.2559
1266	0.26026	0.23213	0.25628
1268	0.26022	0.23254	0.25667
1270	0.26046	0.23294	0.25705
1272	0.26071	0.23334	0.25744
1274	0.2608	0.23375	0.25782
1276	0.26124	0.23415	0.2582
1278	0.26126	0.23455	0.25859
1280	0.26126	0.23496	0.25897
1282	0.26111	0.23536	0.25936
1284	0.26093	0.23577	0.25974
1286	0.26143	0.23617	0.26013
1288	0.26149	0.23658	0.26052
1290	0.26165	0.23698	0.2609
1292	0.26167	0.23738	0.26129
1294	0.26169	0.23779	0.26167
1296	0.26204	0.23819	0.26206
1298	0.26227	0.2386	0.26244
1300	0.26255	0.23901	0.26283
1302	0.26312	0.23941	0.26322
1304	0.2635	0.23982	0.2636
1306	0.26392	0.24022	0.26399
1308	0.26452	0.24063	0.26438
1310	0.26469	0.24104	0.26476
1312	0.26567	0.24144	0.26515
1314	0.26615	0.24185	0.26554
1316	0.26644	0.24225	0.26592
1318	0.26707	0.24266	0.26631
1320	0.26733	0.24307	0.2667
1322	0.26803	0.24348	0.26708
1324	0.26872	0.24388	0.26747
1326	0.26911	0.24429	0.26786
1328	0.2697	0.2447	0.26825
1330	0.27032	0.24511	0.26863
1332	0.27018	0.24551	0.26902
1334	0.27037	0.24592	0.26941
1336	0.27079	0.24633	0.2698
1338	0.2712	0.24674	0.27019
1340	0.27137	0.24715	0.27057
1342	0.27122	0.24755	0.27096
1344	0.27147	0.24796	0.27135
1346	0.27199	0.24837	0.27174
1348	0.27208	0.24878	0.27213
1350	0.27205	0.24919	0.27252
1352	0.27264	0.2496	0.27291
1354	0.27297	0.25001	0.27329
1356	0.27303	0.25042	0.27368
1358	0.27317	0.25083	0.27407
1360	0.27396	0.25124	0.27446
1362	0.27419	0.25165	0.27485
1364	0.27462	0.25206	0.27524
1366	0.27452	0.25247	0.27563
1368	0.27526	0.25288	0.27602
1370	0.27547	0.25329	0.27641
1372	0.2762	0.2537	0.2768
1374	0.27668	0.25411	0.27719
1376	0.27667	0.25452	0.27758
1378	0.27687	0.25493	0.27797
1380	0.27722	0.25534	0.27836
1382	0.27769	0.25575	0.27875
1384	0.27808	0.25616	0.27914
1386	0.27887	0.25658	0.27953
1388	0.27889	0.25699	0.27992
1390	0.27935	0.2574	0.28031
1392	0.2797	0.25781	0.2807
1394	0.27977	0.25822	0.28109
1396	0.28047	0.25863	0.28148
1398	0.28101	0.25905	0.28187
1400	0.28182	0.25946	0.28226
1402	0.28166	0.25987	0.28266
1404	0.28214	0.26028	0.28305
1406	0.28227	0.2607	0.28344
1408	0.28306	0.26111	0.28383
1410	0.28396	0.26152	0.28422
1412	0.28431	0.26194	0.28461
1414	0.28514	0.26235	0.285
1416	0.28496	0.26276	0.2854
1418	0.28544	0.26317	0.28579
1420	0.28662	0.26359	0.28618
1422	0.2872	0.264	0.28657
1424	0.2873	0.26441	0.28696
1426	0.28818	0.26483	0.28735
1428	0.28849	0.26524	0.28775
1430	0.28907	0.26566	0.28814
1432	0.28911	0.26607	0.28853
1434	0.2905	0.26648	0.28892
1436	0.29112	0.2669	0.28932
1438	0.29195	0.26731	0.28971
1440	0.29253	0.26773	0.2901
1442	0.29354	0.26814	0.29049
1444	0.29508	0.26856	0.29089
1446	0.2949	0.26897	0.29128
1448	0.29591	0.26939	0.29167
1450	0.29655	0.2698	0.29207
1452	0.29706	0.27022	0.29246
1454	0.29751	0.27063	0.29285
1456	0.297	0.27105	0.29324
1458	0.29691	0.27146	0.29364
1460	0.29681	0.27188	0.29403
1462	0.29674	0.27229	0.29442
1464	0.29668	0.27271	0.29482
1466	0.29693	0.27312	0.29521
1468	0.29602	0.27354	0.29561
1470	0.2957	0.27396	0.296
1472	0.29606	0.27437	0.29639
1474	0.29548	0.27479	0.29679
1476	0.29564	0.2752	0.29718
1478	0.29551	0.27562	0.29757
1480	0.29555	0.27604	0.29797
1482	0.29523	0.27645	0.29836
1484	0.29515	0.27687	0.29876
1486	0.29514	0.27729	0.29915
1488	0.29523	0.2777	0.29954
1490	0.2955	0.27812	0.29994
1492	0.29527	0.27854	0.30033
1494	0.29538	0.27895	0.30073
1496	0.29544	0.27937	0.30112
1498	0.29539	0.27979	0.30152
1500	0.29554	0.2802	0.30191
1502	0.29558	0.28062	0.30231
1504	0.29568	0.28104	0.3027
1506	0.2958	0.28146	0.3031
1508	0.29568	0.28187	0.30349
1510	0.296	0.28229	0.30388
1512	0.29616	0.28271	0.30428
1514	0.29587	0.28313	0.30467
1516	0.29594	0.28354	0.30507
1518	0.29573	0.28396	0.30546
1520	0.29583	0.28438	0.30586
1522	0.29577	0.2848	0.30626
1524	0.29553	0.28522	0.30665
1526	0.29554	0.28563	0.30705
1528	0.29554	0.28605	0.30744
1530	0.29546	0.28647	0.30784
1532	0.2955	0.28689	0.30823
1534	0.29535	0.28731	0.30863
1536	0.29539	0.28773	0.30902
1538	0.29527	0.28815	0.30942
1540	0.29517	0.28856	0.30981
1542	0.295	0.28898	0.31021
1544	0.2953	0.2894	0.31061
1546	0.29489	0.28982	0.311
1548	0.29506	0.29024	0.3114
1550	0.29495	0.29066	0.31179
1552	0.29478	0.29108	0.31219
1554	0.29483	0.2915	0.31258
1556	0.29481	0.29192	0.31298
1558	0.2949	0.29233	0.31338
1560	0.29484	0.29275	0.31377
1562	0.29522	0.29317	0.31417
1564	0.29539	0.29359	0.31457
1566	0.29567	0.29401	0.31496
1568	0.29562	0.29443	0.31536
1570	0.29625	0.29485	0.31575
1572	0.29622	0.29527	0.31615
1574	0.29626	0.29569	0.31655
1576	0.29676	0.29611	0.31694
1578	0.2969	0.29653	0.31734
1580	0.29718	0.29695	0.31774
1582	0.29735	0.29737	0.31813
1584	0.29745	0.29779	0.31853
1586	0.29785	0.29821	0.31893
1588	0.29796	0.29863	0.31932
1590	0.29804	0.29905	0.31972
1592	0.29801	0.29947	0.32012
1594	0.29811	0.29989	0.32051
1596	0.29815	0.30031	0.32091
1598	0.29823	0.30073	0.32131
1600	0.29836	0.30115	0.3217
1602	0.32065	0.30157	0.3221
1604	0.32105	0.30199	0.3225
1606	0.32119	0.30241	0.32289
1608	0.32138	0.30283	0.32329
1610	0.32197	0.30325	0.32369
1612	0.32247	0.30367	0.32408
1614	0.323	0.30409	0.32448
1616	0.32328	0.30451	0.32488
1618	0.32336	0.30494	0.32528
1620	0.32371	0.30536	0.32567
1622	0.32432	0.30578	0.32607
1624	0.32463	0.3062	0.32647
1626	0.32489	0.30662	0.32686
1628	0.32528	0.30704	0.32726
1630	0.32538	0.30746	0.32766
1632	0.32612	0.30788	0.32806
1634	0.32693	0.3083	0.32845
1636	0.32699	0.30872	0.32885
1638	0.32683	0.30914	0.32925
1640	0.32711	0.30957	0.32964
1642	0.32773	0.30999	0.33004
1644	0.32826	0.31041	0.33044
1646	0.32899	0.31083	0.33084
1648	0.32937	0.31125	0.33123
1650	0.32943	0.31167	0.33163
1652	0.32951	0.31209	0.33203
1654	0.32986	0.31251	0.33243
1656	0.33019	0.31294	0.33282
1658	0.33074	0.31336	0.33322
1660	0.33142	0.31378	0.33362
1662	0.33206	0.3142	0.33402
1664	0.33252	0.31462	0.33441
1666	0.33274	0.31504	0.33481
1668	0.33305	0.31546	0.33521
1670	0.33311	0.31589	0.33561
1672	0.33357	0.31631	0.336
1674	0.33382	0.31673	0.3364
1676	0.33445	0.31715	0.3368
1678	0.3347	0.31757	0.3372
1680	0.33487	0.31799	0.33759
1682	0.33516	0.31842	0.33799
1684	0.3358	0.31884	0.33839
1686	0.33593	0.31926	0.33879
1688	0.33618	0.31968	0.33918
1690	0.33662	0.3201	0.33958
1692	0.33701	0.32052	0.33998
1694	0.33731	0.32095	0.34038
1696	0.33765	0.32137	0.34077
1698	0.33811	0.32179	0.34117
1700	0.33857	0.32221	0.34157
1702	0.33876	0.32263	0.34197
1704	0.33902	0.32305	0.34237
1706	0.33947	0.32348	0.34276
1708	0.33961	0.3239	0.34316
1710	0.34008	0.32432	0.34356
1712	0.34015	0.32474	0.34396
1714	0.34052	0.32516	0.34435
1716	0.34126	0.32559	0.34475
1718	0.34125	0.32601	0.34515
1720	0.34184	0.32643	0.34555
1722	0.3422	0.32685	0.34594
1724	0.34256	0.32727	0.34634
1726	0.34293	0.3277	0.34674
1728	0.34322	0.32812	0.34714
1730	0.34353	0.32854	0.34753
1732	0.34429	0.32896	0.34793
1734	0.34475	0.32938	0.34833
1736	0.3451	0.32981	0.34873
1738	0.34531	0.33023	0.34913
1740	0.34565	0.33065	0.34952
1742	0.34608	0.33107	0.34992
1744	0.34613	0.33149	0.35032
1746	0.34628	0.33191	0.35072
1748	0.34673	0.33234	0.35111
1750	0.34737	0.33276	0.35151
1752	0.34769	0.33318	0.35191
1754	0.34794	0.3336	0.35231
1756	0.34848	0.33402	0.3527
1758	0.34857	0.33445	0.3531
1760	0.34882	0.33487	0.3535
1762	0.34913	0.33529	0.3539
1764	0.34949	0.33571	0.35429
1766	0.34993	0.33613	0.35469
1768	0.35038	0.33656	0.35509
1770	0.35057	0.33698	0.35549
1772	0.35124	0.3374	0.35588
1774	0.35178	0.33782	0.35628
1776	0.35197	0.33824	0.35668
1778	0.35231	0.33867	0.35708
1780	0.35269	0.33909	0.35747
1782	0.35271	0.33951	0.35787
1784	0.35331	0.33993	0.35827
1786	0.35356	0.34035	0.35866
1788	0.35381	0.34077	0.35906
1790	0.35449	0.3412	0.35946
1792	0.35468	0.34162	0.35986
1794	0.35535	0.34204	0.36025
1796	0.35527	0.34246	0.36065
1798	0.35563	0.34288	0.36105
1800	0.35603	0.3433	0.36145
1802	0.35656	0.34373	0.36184
1804	0.35708	0.34415	0.36224
1806	0.35731	0.34457	0.36264
1808	0.3575	0.34499	0.36303
1810	0.3578	0.34541	0.36343
1812	0.35845	0.34583	0.36383
1814	0.35855	0.34626	0.36422
1816	0.35891	0.34668	0.36462
1818	0.3593	0.3471	0.36502
1820	0.35966	0.34752	0.36542
1822	0.35982	0.34794	0.36581
1824	0.3604	0.34836	0.36621
1826	0.36097	0.34878	0.36661
1828	0.36126	0.34921	0.367
1830	0.36136	0.34963	0.3674
1832	0.36178	0.35005	0.3678
1834	0.36226	0.35047	0.36819
1836	0.36249	0.35089	0.36859
1838	0.36274	0.35131	0.36899
1840	0.36315	0.35173	0.36938
1842	0.36384	0.35215	0.36978
1844	0.36435	0.35258	0.37018
1846	0.36448	0.353	0.37057
1848	0.3647	0.35342	0.37097
1850	0.36491	0.35384	0.37137
1852	0.36514	0.35426	0.37176
1854	0.3652	0.35468	0.37216
1856	0.36574	0.3551	0.37255
1858	0.36637	0.35552	0.37295
1860	0.36683	0.35594	0.37335
1862	0.36717	0.35636	0.37374
1864	0.36741	0.35679	0.37414
1866	0.36786	0.35721	0.37454
1868	0.36846	0.35763	0.37493
1870	0.3687	0.35805	0.37533
1872	0.36914	0.35847	0.37572
1874	0.36953	0.35889	0.37612
1876	0.36962	0.35931	0.37652
1878	0.3701	0.35973	0.37691
1880	0.37053	0.36015	0.37731
1882	0.37085	0.36057	0.3777
1884	0.37137	0.36099	0.3781
1886	0.37183	0.36141	0.37849
1888	0.37193	0.36183	0.37889
1890	0.37201	0.36225	0.37929
1892	0.37249	0.36267	0.37968
1894	0.37301	0.36309	0.38008
1896	0.37343	0.36351	0.38047
1898	0.37381	0.36393	0.38087
1900	0.37409	0.36435	0.38126
1902	0.37444	0.36477	0.38166
1904	0.37489	0.36519	0.38205
1906	0.37538	0.36561	0.38245
1908	0.37565	0.36603	0.38284
1910	0.37606	0.36645	0.38324
1912	0.37637	0.36687	0.38363
1914	0.37675	0.36729	0.38403
1916	0.3773	0.36771	0.38442
1918	0.37761	0.36813	0.38482
1920	0.37757	0.36855	0.38521
1922	0.37804	0.36897	0.38561
1924	0.37836	0.36939	0.386
1926	0.37888	0.36981	0.3864
1928	0.37924	0.37023	0.38679
1930	0.37955	0.37065	0.38719
1932	0.37998	0.37107	0.38758
1934	0.38016	0.37149	0.38798
1936	0.38055	0.37191	0.38837
1938	0.38103	0.37232	0.38877
1940	0.38153	0.37274	0.38916
1942	0.38214	0.37316	0.38955
1944	0.38233	0.37358	0.38995
1946	0.38266	0.374	0.39034
1948	0.38335	0.37442	0.39074
1950	0.3834	0.37484	0.39113
1952	0.38393	0.37526	0.39152
1954	0.38459	0.37568	0.39192
1956	0.38487	0.37609	0.39231
1958	0.38527	0.37651	0.39271
1960	0.38573	0.37693	0.3931
1962	0.38605	0.37735	0.39349
1964	0.38598	0.37777	0.39389
1966	0.38631	0.37819	0.39428
1968	0.38669	0.3786	0.39467
1970	0.38715	0.37902	0.39507
1972	0.38774	0.37944	0.39546
1974	0.38815	0.37986	0.39585
1976	0.3886	0.38028	0.39625
1978	0.38875	0.38069	0.39664
1980	0.38915	0.38111	0.39703
1982	0.38972	0.38153	0.39743
1984	0.39009	0.38195	0.39782
1986	0.39019	0.38236	0.39821
1988	0.39073	0.38278	0.39861
1990	0.3911	0.3832	0.399
1992	0.39181	0.38362	0.39939
1994	0.3924	0.38403	0.39978
1996	0.39238	0.38445	0.40018
1998	0.39255	0.38487	0.40057
2000	0.39305	0.38528	0.40096
2002	0.39363	0.3857	0.40135
2004	0.3941	0.38612	0.40175
2006	0.39418	0.38654	0.40214
2008	0.39447	0.38695	0.40253
2010	0.39498	0.38737	0.40292
2012	0.39551	0.38779	0.40331
2014	0.39616	0.3882	0.40371
2016	0.39624	0.38862	0.4041
2018	0.39679	0.38903	0.40449
2020	0.39715	0.38945	0.40488
2022	0.39732	0.38987	0.40527
2024	0.39774	0.39028	0.40566
2026	0.39819	0.3907	0.40606
2028	0.39864	0.39112	0.40645
2030	0.39896	0.39153	0.40684
2032	0.39953	0.39195	0.40723
2034	0.39997	0.39236	0.40762
2036	0.40047	0.39278	0.40801
2038	0.40073	0.39319	0.4084
2040	0.40097	0.39361	0.40879
2042	0.40148	0.39403	0.40918
2044	0.40179	0.39444	0.40957
2046	0.40221	0.39486	0.40997
2048	0.40257	0.39527	0.41036
2050	0.40312	0.39569	0.41075
2052	0.40322	0.3961	0.41114
2054	0.40379	0.39652	0.41153
2056	0.40423	0.39693	0.41192
2058	0.40468	0.39735	0.41231
2060	0.40492	0.39776	0.4127
2062	0.40503	0.39817	0.41309
2064	0.40539	0.39859	0.41348
2066	0.40579	0.399	0.41387
2068	0.40618	0.39942	0.41426
2070	0.40649	0.39983	0.41465
2072	0.40706	0.40025	0.41504
2074	0.40751	0.40066	0.41543
2076	0.40781	0.40107	0.41581
2078	0.40819	0.40149	0.4162
2080	0.40847	0.4019	0.41659
2082	0.40898	0.40231	0.41698
2084	0.4093	0.40273	0.41737
2086	0.40983	0.40314	0.41776
2088	0.41001	0.40356	0.41815
2090	0.41064	0.40397	0.41854
2092	0.41098	0.40438	0.41893
2094	0.4113	0.40479	0.41932
2096	0.41152	0.40521	0.4197
2098	0.41193	0.40562	0.42009
2100	0.41245	0.40603	0.42048
2102	0.41264	0.40645	0.42087
2104	0.41309	0.40686	0.42126
2106	0.41353	0.40727	0.42164
2108	0.41382	0.40768	0.42203
2110	0.41452	0.4081	0.42242
2112	0.41485	0.40851	0.42281
2114	0.41524	0.40892	0.4232
2116	0.41545	0.40933	0.42358
2118	0.41592	0.40974	0.42397
2120	0.41646	0.41016	0.42436
2122	0.41671	0.41057	0.42475
2124	0.41697	0.41098	0.42513
2126	0.41741	0.41139	0.42552
2128	0.41788	0.4118	0.42591
2130	0.4182	0.41221	0.42629
2132	0.4188	0.41262	0.42668
2134	0.41903	0.41303	0.42707
2136	0.41937	0.41345	0.42745
2138	0.41984	0.41386	0.42784
2140	0.42022	0.41427	0.42823
2142	0.42071	0.41468	0.42861
2144	0.421	0.41509	0.429
2146	0.42136	0.4155	0.42938
2148	0.42187	0.41591	0.42977
2150	0.42223	0.41632	0.43016
2152	0.42241	0.41673	0.43054
2154	0.42271	0.41714	0.43093
2156	0.42323	0.41755	0.43131
2158	0.42327	0.41796	0.4317
2160	0.42383	0.41837	0.43208
2162	0.42436	0.41878	0.43247
2164	0.42496	0.41919	0.43285
2166	0.4251	0.4196	0.43324
2168	0.42551	0.42001	0.43362
2170	0.42597	0.42041	0.43401
2172	0.42629	0.42082	0.43439
2174	0.42691	0.42123	0.43478
2176	0.42716	0.42164	0.43516
2178	0.42741	0.42205	0.43555
2180	0.42777	0.42246	0.43593
2182	0.42815	0.42287	0.43631
2184	0.42872	0.42327	0.4367
2186	0.42908	0.42368	0.43708
2188	0.4295	0.42409	0.43747
2190	0.42979	0.4245	0.43785
2192	0.43028	0.42491	0.43823
2194	0.43052	0.42531	0.43862
2196	0.43082	0.42572	0.439
2198	0.43121	0.42613	0.43938
2200	0.43156	0.42654	0.43977
2202	0.43208	0.42694	0.44015
2204	0.43235	0.42735	0.44053
2206	0.43265	0.42776	0.44092
2208	0.43316	0.42816	0.4413
2210	0.43363	0.42857	0.44168
2212	0.4341	0.42898	0.44206
2214	0.4346	0.42938	0.44245
2216	0.43484	0.42979	0.44283
2218	0.4351	0.4302	0.44321
2220	0.43526	0.4306	0.44359
2222	0.43578	0.43101	0.44397
2224	0.43648	0.43141	0.44435
2226	0.43669	0.43182	0.44474
2228	0.43719	0.43223	0.44512
2230	0.43734	0.43263	0.4455
2232	0.43742	0.43304	0.44588
2234	0.43794	0.43344	0.44626
2236	0.4385	0.43385	0.44664
2238	0.43903	0.43425	0.44702
2240	0.43943	0.43466	0.4474
2242	0.43975	0.43506	0.44778
2244	0.43995	0.43547	0.44817
2246	0.44015	0.43587	0.44855
2248	0.44062	0.43627	0.44893
2250	0.44111	0.43668	0.44931
2252	0.44197	0.43708	0.44969
2254	0.44216	0.43749	0.45007
2256	0.44218	0.43789	0.45045
2258	0.44238	0.43829	0.45083
2260	0.44261	0.4387	0.45121
2262	0.44334	0.4391	0.45158
2264	0.44378	0.4395	0.45196
2266	0.44404	0.43991	0.45234
2268	0.44459	0.44031	0.45272
2270	0.44497	0.44071	0.4531
2272	0.44529	0.44112	0.45348
2274	0.44563	0.44152	0.45386
2276	0.44605	0.44192	0.45424
2278	0.44663	0.44232	0.45462
2280	0.44722	0.44273	0.45499
2282	0.44752	0.44313	0.45537
2284	0.44798	0.44353	0.45575
2286	0.44838	0.44393	0.45613
2288	0.4487	0.44433	0.45651
2290	0.44921	0.44473	0.45688
2292	0.44958	0.44514	0.45726
2294	0.44969	0.44554	0.45764
2296	0.44993	0.44594	0.45801
2298	0.45042	0.44634	0.45839
2300	0.45096	0.44674	0.45877
2302	0.45132	0.44714	0.45915
2304	0.45199	0.44754	0.45952
2306	0.45189	0.44794	0.4599
2308	0.45215	0.44834	0.46028
2310	0.4526	0.44874	0.46065
2312	0.45308	0.44914	0.46103
2314	0.45333	0.44954	0.4614
2316	0.45365	0.44994	0.46178
2318	0.45402	0.45034	0.46216
2320	0.4546	0.45074	0.46253
2322	0.45507	0.45114	0.46291
2324	0.45548	0.45154	0.46328
2326	0.45568	0.45194	0.46366
2328	0.45598	0.45233	0.46403
2330	0.45641	0.45273	0.46441
2332	0.45681	0.45313	0.46478
2334	0.45722	0.45353	0.46516
2336	0.45745	0.45393	0.46553
2338	0.45801	0.45433	0.46591
2340	0.45871	0.45472	0.46628
2342	0.45914	0.45512	0.46665
2344	0.45929	0.45552	0.46703
2346	0.45935	0.45592	0.4674
2348	0.46008	0.45631	0.46778
2350	0.46039	0.45671	0.46815
2352	0.46017	0.45711	0.46852
2354	0.46074	0.45751	0.4689
2356	0.46129	0.4579	0.46927
2358	0.46166	0.4583	0.46964
2360	0.46231	0.45869	0.47001
2362	0.46273	0.45909	0.47039
2364	0.46289	0.45949	0.47076
2366	0.46338	0.45988	0.47113
2368	0.4641	0.46028	0.4715
2370	0.46473	0.46067	0.47188
2372	0.4651	0.46107	0.47225
2374	0.46509	0.46147	0.47262
2376	0.46537	0.46186	0.47299
2378	0.46595	0.46226	0.47336
2380	0.46618	0.46265	0.47374
2382	0.46652	0.46304	0.47411
2384	0.46691	0.46344	0.47448
2386	0.46699	0.46383	0.47485
2388	0.46763	0.46423	0.47522
2390	0.46813	0.46462	0.47559
2392	0.46829	0.46502	0.47596
2394	0.46863	0.46541	0.47633
2396	0.46911	0.4658	0.4767
2398	0.46903	0.4662	0.47707
2400	0.47019	0.46659	0.47744
2402	0.47044	0.46698	0.47781
2404	0.47068	0.46738	0.47818
2406	0.47113	0.46777	0.47855
2408	0.47136	0.46816	0.47892
2410	0.47152	0.46855	0.47929
2412	0.47142	0.46895	0.47966
2414	0.47195	0.46934	0.48003
2416	0.47256	0.46973	0.4804
2418	0.47297	0.47012	0.48076
2420	0.47358	0.47051	0.48113
2422	0.47379	0.4709	0.4815
2424	0.4744	0.4713	0.48187
2426	0.47466	0.47169	0.48224
2428	0.47498	0.47208	0.4826
2430	0.47508	0.47247	0.48297
2432	0.47561	0.47286	0.48334
2434	0.47594	0.47325	0.48371
2436	0.47608	0.47364	0.48407
2438	0.4764	0.47403	0.48444
2440	0.47682	0.47442	0.48481
2442	0.47674	0.47481	0.48517
2444	0.47753	0.4752	0.48554
2446	0.47792	0.47559	0.48591
2448	0.47841	0.47598	0.48627
2450	0.47923	0.47637	0.48664
2452	0.47908	0.47676	0.48701
2454	0.47945	0.47715	0.48737
2456	0.4799	0.47753	0.48774
2458	0.48042	0.47792	0.4881
2460	0.48063	0.47831	0.48847
2462	0.48106	0.4787	0.48883
2464	0.48159	0.47909	0.4892
2466	0.48166	0.47948	0.48956
2468	0.48189	0.47986	0.48993
2470	0.48231	0.48025	0.49029
2472	0.48285	0.48064	0.49066
2474	0.48286	0.48103	0.49102
2476	0.48333	0.48141	0.49139
2478	0.48368	0.4818	0.49175
2480	0.48409	0.48219	0.49211
2482	0.48435	0.48257	0.49248
2484	0.485	0.48296	0.49284
2486	0.48533	0.48334	0.4932
2488	0.4855	0.48373	0.49357
2490	0.48613	0.48412	0.49393
2492	0.48606	0.4845	0.49429
2494	0.48612	0.48489	0.49465
2496	0.48678	0.48527	0.49502
2498	0.4876	0.48566	0.49538
2500	0.48822	0.48604	0.49574
2502	0.48864	0.48643	0.4961
2504	0.48861	0.48681	0.49646
2506	0.48852	0.4872	0.49683
2508	0.48917	0.48758	0.49719
2510	0.48983	0.48796	0.49755
2512	0.49	0.48835	0.49791
2514	0.4903	0.48873	0.49827
2516	0.49044	0.48911	0.49863
2518	0.49113	0.4895	0.49899
2520	0.49161	0.48988	0.49935
2522	0.49185	0.49026	0.49971
2524	0.49232	0.49065	0.50007
2526	0.49295	0.49103	0.50043
2528	0.49324	0.49141	0.50079
2530	0.49341	0.49179	0.50115
2532	0.49373	0.49218	0.50151
2534	0.49434	0.49256	0.50187
2536	0.49479	0.49294	0.50223
2538	0.4949	0.49332	0.50259
2540	0.49527	0.4937	0.50295
2542	0.49557	0.49408	0.50331
2544	0.49589	0.49446	0.50367
2546	0.49623	0.49485	0.50402
2548	0.49643	0.49523	0.50438
2550	0.49668	0.49561	0.50474
2552	0.49738	0.49599	0.5051
2554	0.49791	0.49637	0.50545
2556	0.49835	0.49675	0.50581
2558	0.49859	0.49713	0.50617
2560	0.49862	0.49751	0.50653
2562	0.49925	0.49788	0.50688
2564	0.50013	0.49826	0.50724
2566	0.50038	0.49864	0.5076
2568	0.5005	0.49902	0.50795
2570	0.50074	0.4994	0.50831
2572	0.50131	0.49978	0.50867
2574	0.50191	0.50016	0.50902
2576	0.50245	0.50053	0.50938
2578	0.50236	0.50091	0.50973
2580	0.50277	0.50129	0.51009
2582	0.50357	0.50167	0.51044
2584	0.50364	0.50204	0.5108
2586	0.504	0.50242	0.51115
2588	0.50438	0.5028	0.51151
2590	0.50472	0.50318	0.51186
2592	0.50512	0.50355	0.51222
2594	0.50553	0.50393	0.51257
2596	0.50604	0.5043	0.51292
2598	0.50629	0.50468	0.51328
2600	0.50685	0.50506	0.51363
2602	0.50723	0.50543	0.51398
2604	0.50776	0.50581	0.51434
2606	0.50788	0.50618	0.51469
2608	0.50836	0.50656	0.51504
2610	0.50853	0.50693	0.5154
2612	0.50868	0.50731	0.51575
2614	0.50933	0.50768	0.5161
2616	0.50967	0.50805	0.51645
2618	0.50958	0.50843	0.5168
2620	0.51	0.5088	0.51716
2622	0.51067	0.50918	0.51751
2624	0.51079	0.50955	0.51786
2626	0.51104	0.50992	0.51821
2628	0.51134	0.5103	0.51856
2630	0.51148	0.51067	0.51891
2632	0.51206	0.51104	0.51926
2634	0.51267	0.51141	0.51961
2636	0.51278	0.51179	0.51996
2638	0.5131	0.51216	0.52031
2640	0.51389	0.51253	0.52066
2642	0.51436	0.5129	0.52101
2644	0.51465	0.51327	0.52136
2646	0.5148	0.51364	0.52171
2648	0.51521	0.51402	0.52206
2650	0.51553	0.51439	0.52241
2652	0.51598	0.51476	0.52276
2654	0.51618	0.51513	0.52311
2656	0.51684	0.5155	0.52346
2658	0.51723	0.51587	0.5238
2660	0.51737	0.51624	0.52415
2662	0.51758	0.51661	0.5245
2664	0.51818	0.51698	0.52485
2666	0.51861	0.51735	0.5252
2668	0.51921	0.51772	0.52554
2670	0.51951	0.51808	0.52589
2672	0.51972	0.51845	0.52624
2674	0.52026	0.51882	0.52658
2676	0.52074	0.51919	0.52693
2678	0.52115	0.51956	0.52728
2680	0.52169	0.51993	0.52762
2682	0.52187	0.52029	0.52797
2684	0.52235	0.52066	0.52832
2686	0.52279	0.52103	0.52866
2688	0.52283	0.5214	0.52901
2690	0.5232	0.52176	0.52935
2692	0.52375	0.52213	0.5297
2694	0.5238	0.5225	0.53004
2696	0.52414	0.52286	0.53039
2698	0.52495	0.52323	0.53073
2700	0.52498	0.52359	0.53107
2702	0.52516	0.52396	0.53142
2704	0.52596	0.52433	0.53176
2706	0.52648	0.52469	0.53211
2708	0.52688	0.52506	0.53245
2710	0.52718	0.52542	0.53279
2712	0.52741	0.52579	0.53314
2714	0.52771	0.52615	0.53348
2716	0.52818	0.52651	0.53382
2718	0.52852	0.52688	0.53417
2720	0.52896	0.52724	0.53451
2722	0.52928	0.52761	0.53485
2724	0.52967	0.52797	0.53519
2726	0.52995	0.52833	0.53553
2728	0.53043	0.5287	0.53588
2730	0.53098	0.52906	0.53622
2732	0.53109	0.52942	0.53656
2734	0.53148	0.52978	0.5369
2736	0.53196	0.53015	0.53724
2738	0.53223	0.53051	0.53758
2740	0.53264	0.53087	0.53792
2742	0.53307	0.53123	0.53826
2744	0.5335	0.53159	0.5386
2746	0.5338	0.53195	0.53894
2748	0.53394	0.53231	0.53928
2750	0.53442	0.53267	0.53962
2752	0.53476	0.53304	0.53996
2754	0.53516	0.5334	0.5403
2756	0.53552	0.53376	0.54064
2758	0.53579	0.53412	0.54098
2760	0.53643	0.53448	0.54132
2762	0.53677	0.53483	0.54165
2764	0.53712	0.53519	0.54199
2766	0.53739	0.53555	0.54233
2768	0.53781	0.53591	0.54267
2770	0.53814	0.53627	0.543
2772	0.53858	0.53663	0.54334
2774	0.5389	0.53699	0.54368
2776	0.53917	0.53735	0.54402
2778	0.53955	0.5377	0.54435
2780	0.53985	0.53806	0.54469
2782	0.5403	0.53842	0.54503
2784	0.54062	0.53878	0.54536
2786	0.54117	0.53913	0.5457
2788	0.54148	0.53949	0.54603
2790	0.54171	0.53985	0.54637
2792	0.54214	0.5402	0.5467
2794	0.54246	0.54056	0.54704
2796	0.54273	0.54091	0.54737
2798	0.54307	0.54127	0.54771
2800	0.54362	0.54162	0.54804
2802	0.54389	0.54198	0.54838
2804	0.54422	0.54234	0.54871
2806	0.54466	0.54269	0.54905
2808	0.54513	0.54304	0.54938
2810	0.5454	0.5434	0.54971
2812	0.54565	0.54375	0.55005
2814	0.54614	0.54411	0.55038
2816	0.54656	0.54446	0.55071
2818	0.54661	0.54481	0.55105
2820	0.54708	0.54517	0.55138
2822	0.54743	0.54552	0.55171
2824	0.5479	0.54587	0.55204
2826	0.54823	0.54623	0.55237
2828	0.54851	0.54658	0.55271
2830	0.54895	0.54693	0.55304
2832	0.54948	0.54728	0.55337
2834	0.54962	0.54763	0.5537
2836	0.55023	0.54799	0.55403
2838	0.55039	0.54834	0.55436
2840	0.55077	0.54869	0.55469
2842	0.55106	0.54904	0.55502
2844	0.55132	0.54939	0.55535
2846	0.55167	0.54974	0.55568
2848	0.55205	0.55009	0.55601
2850	0.55231	0.55044	0.55634
2852	0.55272	0.55079	0.55667
2854	0.55308	0.55114	0.557
2856	0.55332	0.55149	0.55733
2858	0.55402	0.55184	0.55766
2860	0.55425	0.55219	0.55799
2862	0.55458	0.55254	0.55831
2864	0.55496	0.55289	0.55864
2866	0.55518	0.55323	0.55897
2868	0.55554	0.55358	0.5593
2870	0.55593	0.55393	0.55962
2872	0.55623	0.55428	0.55995
2874	0.55662	0.55462	0.56028
2876	0.55685	0.55497	0.56061
2878	0.55712	0.55532	0.56093
2880	0.5577	0.55567	0.56126
2882	0.55802	0.55601	0.56158
2884	0.55826	0.55636	0.56191
2886	0.55855	0.5567	0.56224
2888	0.55885	0.55705	0.56256
2890	0.55923	0.5574	0.56289
2892	0.55973	0.55774	0.56321
2894	0.55997	0.55809	0.56354
2896	0.55999	0.55843	0.56386
2898	0.56044	0.55878	0.56419
2900	0.56077	0.55912	0.56451
2902	0.56106	0.55946	0.56483
2904	0.56155	0.55981	0.56516
2906	0.56192	0.56015	0.56548
2908	0.56202	0.5605	0.56581
2910	0.56249	0.56084	0.56613
2912	0.56274	0.56118	0.56645
2914	0.56328	0.56153	0.56677
2916	0.5636	0.56187	0.5671
2918	0.56382	0.56221	0.56742
2920	0.56436	0.56255	0.56774
2922	0.56454	0.5629	0.56806
2924	0.5647	0.56324	0.56839
2926	0.56502	0.56358	0.56871
2928	0.56559	0.56392	0.56903
2930	0.56572	0.56426	0.56935
2932	0.56585	0.5646	0.56967
2934	0.56609	0.56494	0.56999
2936	0.56664	0.56528	0.57031
2938	0.56697	0.56562	0.57063
2940	0.56734	0.56596	0.57095
2942	0.56767	0.5663	0.57127
2944	0.56794	0.56664	0.57159
2946	0.56823	0.56698	0.57191
2948	0.5688	0.56732	0.57223
2950	0.56899	0.56766	0.57255
2952	0.56932	0.568	0.57287
2954	0.56968	0.56834	0.57319
2956	0.56989	0.56868	0.5735
2958	0.57027	0.56901	0.57382
2960	0.57036	0.56935	0.57414
2962	0.57071	0.56969	0.57446
2964	0.5712	0.57003	0.57478
2966	0.57152	0.57036	0.57509
2968	0.57196	0.5707	0.57541
2970	0.57224	0.57104	0.57573
2972	0.57251	0.57137	0.57604
2974	0.57279	0.57171	0.57636
2976	0.57311	0.57204	0.57668
2978	0.57351	0.57238	0.57699
2980	0.57401	0.57272	0.57731
2982	0.57424	0.57305	0.57762
2984	0.57426	0.57339	0.57794
2986	0.5748	0.57372	0.57825
2988	0.57514	0.57405	0.57857
2990	0.57559	0.57439	0.57888
2992	0.5758	0.57472	0.5792
2994	0.57605	0.57506	0.57951
2996	0.57636	0.57539	0.57982
2998	0.57677	0.57572	0.58014
3000	0.57717	0.57606	0.58045
3002	0.57749	0.57639	0.58077
3004	0.57784	0.57672	0.58108
3006	0.57813	0.57705	0.58139
3008	0.57863	0.57739	0.5817
3010	0.5789	0.57772	0.58202
3012	0.57934	0.57805	0.58233
3014	0.57958	0.57838	0.58264
3016	0.57984	0.57871	0.58295
3018	0.58025	0.57904	0.58326
3020	0.58074	0.57938	0.58358
3022	0.5814	0.57971	0.58389
3024	0.58151	0.58004	0.5842
3026	0.58171	0.58037	0.58451
3028	0.58216	0.5807	0.58482
3030	0.58247	0.58103	0.58513
3032	0.58292	0.58136	0.58544
3034	0.58321	0.58168	0.58575
3036	0.58358	0.58201	0.58606
3038	0.58393	0.58234	0.58637
3040	0.5841	0.58267	0.58668
3042	0.58441	0.583	0.58699
3044	0.58463	0.58333	0.58729
3046	0.58527	0.58365	0.5876
3048	0.58558	0.58398	0.58791
3050	0.58592	0.58431	0.58822
3052	0.58629	0.58464	0.58853
3054	0.58669	0.58496	0.58883
3056	0.58704	0.58529	0.58914
3058	0.58743	0.58562	0.58945
3060	0.58771	0.58594	0.58976
3062	0.58786	0.58627	0.59006
3064	0.58823	0.58659	0.59037
3066	0.58845	0.58692	0.59068
3068	0.58854	0.58724	0.59098
3070	0.58875	0.58757	0.59129
3072	0.58932	0.58789	0.59159
3074	0.58962	0.58822	0.5919
3076	0.58987	0.58854	0.5922
3078	0.58993	0.58887	0.59251
3080	0.5902	0.58919	0.59281
3082	0.59054	0.58951	0.59312
3084	0.59098	0.58984	0.59342
3086	0.59159	0.59016	0.59373
3088	0.59176	0.59048	0.59403
3090	0.59178	0.5908	0.59433
3092	0.59225	0.59113	0.59464
3094	0.59265	0.59145	0.59494
3096	0.59296	0.59177	0.59524
3098	0.59348	0.59209	0.59554
3100	0.59406	0.59241	0.59585
3102	0.59431	0.59274	0.59615
3104	0.59445	0.59306	0.59645
3106	0.59474	0.59338	0.59675
3108	0.59501	0.5937	0.59705
3110	0.59496	0.59402	0.59736
3112	0.59543	0.59434	0.59766
3114	0.5959	0.59466	0.59796
3116	0.59611	0.59498	0.59826
3118	0.59671	0.5953	0.59856
3120	0.59677	0.59561	0.59886
3122	0.59718	0.59593	0.59916
3124	0.59782	0.59625	0.59946
3126	0.59806	0.59657	0.59976
3128	0.59839	0.59689	0.60006
3130	0.5987	0.59721	0.60036
3132	0.59893	0.59752	0.60066
3134	0.59918	0.59784	0.60095
3136	0.59971	0.59816	0.60125
3138	0.59987	0.59847	0.60155
3140	0.60028	0.59879	0.60185
3142	0.60057	0.59911	0.60215
3144	0.60079	0.59942	0.60244
3146	0.60101	0.59974	0.60274
3148	0.60153	0.60005	0.60304
3150	0.60185	0.60037	0.60333
3152	0.60216	0.60069	0.60363
3154	0.60248	0.601	0.60393
3156	0.60285	0.60131	0.60422
3158	0.6032	0.60163	0.60452
3160	0.6034	0.60194	0.60482
3162	0.60348	0.60226	0.60511
3164	0.60386	0.60257	0.60541
3166	0.60418	0.60288	0.6057
3168	0.60451	0.6032	0.606
3170	0.60508	0.60351	0.60629
3172	0.60526	0.60382	0.60658
3174	0.60564	0.60414	0.60688
3176	0.60565	0.60445	0.60717
3178	0.60596	0.60476	0.60747
3180	0.60633	0.60507	0.60776
3182	0.60696	0.60538	0.60805
3184	0.60725	0.60569	0.60835
3186	0.60735	0.606	0.60864
3188	0.60782	0.60632	0.60893
3190	0.60875	0.60663	0.60922
3192	0.60897	0.60694	0.60951
3194	0.60921	0.60725	0.60981
3196	0.60928	0.60756	0.6101
3198	0.60985	0.60787	0.61039
3200	0.61048	0.60817	0.61068
3202	0.61116	0.60848	0.61097
3204	0.61122	0.60879	0.61126
3206	0.61158	0.6091	0.61155
3208	0.61203	0.60941	0.61184
3210	0.61235	0.60972	0.61213
3212	0.61267	0.61003	0.61242
3214	0.61308	0.61033	0.61271
3216	0.61338	0.61064	0.613
3218	0.61367	0.61095	0.61329
3220	0.61378	0.61125	0.61358
3222	0.61394	0.61156	0.61387
3224	0.61433	0.61187	0.61415
3226	0.61451	0.61217	0.61444
3228	0.61496	0.61248	0.61473
3230	0.6151	0.61278	0.61502
3232	0.61548	0.61309	0.6153
3234	0.61571	0.6134	0.61559
3236	0.61616	0.6137	0.61588
3238	0.6161	0.614	0.61617
3240	0.61639	0.61431	0.61645
3242	0.61661	0.61461	0.61674
3244	0.6169	0.61492	0.61702
3246	0.61752	0.61522	0.61731
3248	0.61772	0.61552	0.6176
3250	0.61774	0.61583	0.61788
3252	0.61811	0.61613	0.61817
3254	0.6183	0.61643	0.61845
3256	0.61855	0.61674	0.61873
3258	0.61881	0.61704	0.61902
3260	0.61938	0.61734	0.6193
3262	0.61966	0.61764	0.61959
3264	0.61998	0.61794	0.61987
3266	0.62023	0.61824	0.62015
3268	0.62047	0.61854	0.62044
3270	0.62107	0.61885	0.62072
3272	0.62118	0.61915	0.621
3274	0.62128	0.61945	0.62129
3276	0.62161	0.61975	0.62157
3278	0.62215	0.62005	0.62185
3280	0.62247	0.62035	0.62213
3282	0.62305	0.62064	0.62241
3284	0.62355	0.62094	0.62269
3286	0.62385	0.62124	0.62297
3288	0.62423	0.62154	0.62326
3290	0.62443	0.62184	0.62354
3292	0.62498	0.62214	0.62382
3294	0.6255	0.62243	0.6241
3296	0.62584	0.62273	0.62438
3298	0.62618	0.62303	0.62466
3300	0.62675	0.62333	0.62494
3302	0.62706	0.62362	0.62521
3304	0.62748	0.62392	0.62549
3306	0.62793	0.62422	0.62577
3308	0.62836	0.62451	0.62605
3310	0.6291	0.62481	0.62633
3312	0.62992	0.6251	0.62661
3314	0.6303	0.6254	0.62688
3316	0.63095	0.62569	0.62716
3318	0.63196	0.62599	0.62744
3320	0.6329	0.62628	0.62772
3322	0.63363	0.62658	0.62799
3324	0.63403	0.62687	0.62827
3326	0.63452	0.62716	0.62855
3328	0.63516	0.62746	0.62882
3330	0.63536	0.62775	0.6291
3332	0.63541	0.62804	0.62937
3334	0.63556	0.62834	0.62965
3336	0.63581	0.62863	0.62992
3338	0.63592	0.62892	0.6302
3340	0.63631	0.62921	0.63047
3342	0.6364	0.62951	0.63075
3344	0.63636	0.6298	0.63102
3346	0.63677	0.63009	0.6313
3348	0.63703	0.63038	0.63157
3350	0.63757	0.63067	0.63184
3352	0.63784	0.63096	0.63212
3354	0.6376	0.63125	0.63239
3356	0.63814	0.63154	0.63266
3358	0.63851	0.63183	0.63293
3360	0.63856	0.63212	0.63321
3362	0.63905	0.63241	0.63348
3364	0.63914	0.6327	0.63375
3366	0.63931	0.63299	0.63402
3368	0.6398	0.63328	0.63429
3370	0.64031	0.63356	0.63456
3372	0.64042	0.63385	0.63484
3374	0.64065	0.63414	0.63511
3376	0.64106	0.63443	0.63538
3378	0.64117	0.63471	0.63565
3380	0.64126	0.635	0.63592
3382	0.64141	0.63529	0.63619
3384	0.64173	0.63557	0.63646
3386	0.64218	0.63586	0.63672
3388	0.64254	0.63615	0.63699
3390	0.64292	0.63643	0.63726
3392	0.64302	0.63672	0.63753
3394	0.64323	0.637	0.6378
3396	0.6436	0.63729	0.63807
3398	0.64388	0.63757	0.63833
3400	0.64396	0.63786	0.6386
3402	0.64419	0.63814	0.63887
3404	0.64468	0.63843	0.63914
3406	0.64502	0.63871	0.6394
3408	0.64509	0.63899	0.63967
3410	0.64544	0.63928	0.63994
3412	0.64587	0.63956	0.6402
3414	0.64615	0.63984	0.64047
3416	0.64655	0.64012	0.64073
3418	0.64697	0.64041	0.641
3420	0.64733	0.64069	0.64126
3422	0.64777	0.64097	0.64153
3424	0.6478	0.64125	0.64179
3426	0.64804	0.64153	0.64206
3428	0.64848	0.64181	0.64232
3430	0.64882	0.64209	0.64259
3432	0.64907	0.64237	0.64285
3434	0.6495	0.64265	0.64311
3436	0.64976	0.64293	0.64338
3438	0.65011	0.64321	0.64364
3440	0.65039	0.64349	0.6439
3442	0.65097	0.64377	0.64416
3444	0.65113	0.64405	0.64443
3446	0.65148	0.64433	0.64469
3448	0.6518	0.64461	0.64495
3450	0.65215	0.64489	0.64521
3452	0.65244	0.64517	0.64547
3454	0.65265	0.64544	0.64573
3456	0.65322	0.64572	0.646
3458	0.65344	0.646	0.64626
3460	0.65373	0.64627	0.64652
3462	0.65401	0.64655	0.64678
3464	0.65441	0.64683	0.64704
3466	0.65487	0.6471	0.6473
3468	0.6552	0.64738	0.64755
3470	0.65539	0.64766	0.64781
3472	0.65571	0.64793	0.64807
3474	0.65585	0.64821	0.64833
3476	0.65634	0.64848	0.64859
3478	0.65672	0.64876	0.64885
3480	0.65702	0.64903	0.64911
3482	0.65719	0.6493	0.64936
3484	0.65745	0.64958	0.64962
3486	0.6577	0.64985	0.64988
3488	0.65816	0.65012	0.65014
3490	0.65844	0.6504	0.65039
3492	0.65853	0.65067	0.65065
3494	0.65889	0.65094	0.6509
3496	0.65919	0.65122	0.65116
3498	0.65947	0.65149	0.65142
3500	0.65979	0.65176	0.65167
3502	0.66016	0.65203	0.65193
3504	0.6605	0.6523	0.65218
3506	0.66066	0.65257	0.65244
3508	0.661	0.65284	0.65269
3510	0.6612	0.65311	0.65295
3512	0.66145	0.65339	0.6532
3514	0.66192	0.65366	0.65345
3516	0.66212	0.65393	0.65371
3518	0.66253	0.65419	0.65396
3520	0.66283	0.65446	0.65421
3522	0.66312	0.65473	0.65447
3524	0.66326	0.655	0.65472
3526	0.66359	0.65527	0.65497
3528	0.66387	0.65554	0.65522
3530	0.66404	0.65581	0.65548
3532	0.66436	0.65607	0.65573
3534	0.66457	0.65634	0.65598
3536	0.66493	0.65661	0.65623
3538	0.66513	0.65688	0.65648
3540	0.66553	0.65714	0.65673
3542	0.66564	0.65741	0.65698
3544	0.66583	0.65768	0.65723
3546	0.66618	0.65794	0.65748
3548	0.66645	0.65821	0.65773
3550	0.66666	0.65847	0.65798
3552	0.66686	0.65874	0.65823
3554	0.66717	0.659	0.65848
3556	0.66754	0.65927	0.65873
3558	0.6678	0.65953	0.65898
3560	0.66809	0.6598	0.65922
3562	0.66831	0.66006	0.65947
3564	0.66866	0.66032	0.65972
3566	0.669	0.66059	0.65997
3568	0.66918	0.66085	0.66021
3570	0.66942	0.66111	0.66046
3572	0.66962	0.66138	0.66071
3574	0.66995	0.66164	0.66095
3576	0.67028	0.6619	0.6612
3578	0.67049	0.66216	0.66145
3580	0.67065	0.66242	0.66169
3582	0.67102	0.66269	0.66194
3584	0.67133	0.66295	0.66218
3586	0.67153	0.66321	0.66243
3588	0.67183	0.66347	0.66267
3590	0.67201	0.66373	0.66292
3592	0.67228	0.66399	0.66316
3594	0.67254	0.66425	0.66341
3596	0.6728	0.66451	0.66365
3598	0.67299	0.66477	0.66389
3600	0.67331	0.66503	0.66414
3602	0.67358	0.66529	0.66438
3604	0.67378	0.66555	0.66462
3606	0.67416	0.6658	0.66487
3608	0.67443	0.66606	0.66511
3610	0.67466	0.66632	0.66535
3612	0.67485	0.66658	0.66559
3614	0.67507	0.66683	0.66583
3616	0.67552	0.66709	0.66608
3618	0.67567	0.66735	0.66632
3620	0.67584	0.6676	0.66656
3622	0.67626	0.66786	0.6668
3624	0.67662	0.66812	0.66704
3626	0.67669	0.66837	0.66728
3628	0.67698	0.66863	0.66752
3630	0.6773	0.66888	0.66776
3632	0.6774	0.66914	0.668
3634	0.67773	0.66939	0.66824
3636	0.67793	0.66965	0.66848
3638	0.67819	0.6699	0.66871
3640	0.67841	0.67016	0.66895
3642	0.67858	0.67041	0.66919
3644	0.679	0.67066	0.66943
3646	0.67916	0.67092	0.66967
3648	0.67947	0.67117	0.6699
3650	0.67973	0.67142	0.67014
3652	0.67992	0.67168	0.67038
3654	0.68026	0.67193	0.67062
3656	0.68048	0.67218	0.67085
3658	0.68064	0.67243	0.67109
3660	0.68092	0.67268	0.67132
3662	0.68112	0.67293	0.67156
3664	0.68131	0.67319	0.6718
3666	0.68172	0.67344	0.67203
3668	0.68187	0.67369	0.67227
3670	0.68218	0.67394	0.6725
3672	0.68238	0.67419	0.67274
3674	0.68263	0.67444	0.67297
3676	0.683	0.67469	0.6732
3678	0.68313	0.67493	0.67344
3680	0.68344	0.67518	0.67367
3682	0.68355	0.67543	0.6739
3684	0.68376	0.67568	0.67414
3686	0.6841	0.67593	0.67437
3688	0.6843	0.67618	0.6746
3690	0.68472	0.67642	0.67484
3692	0.6849	0.67667	0.67507
3694	0.68501	0.67692	0.6753
3696	0.68531	0.67717	0.67553
3698	0.68556	0.67741	0.67576
3700	0.68571	0.67766	0.67599
3702	0.6861	0.6779	0.67623
3704	0.68641	0.67815	0.67646
3706	0.68659	0.6784	0.67669
3708	0.68695	0.67864	0.67692
3710	0.6872	0.67889	0.67715
3712	0.68733	0.67913	0.67738
3714	0.68755	0.67938	0.67761
3716	0.68812	0.67962	0.67783
3718	0.68832	0.67986	0.67806
3720	0.68861	0.68011	0.67829
3722	0.68893	0.68035	0.67852
3724	0.68917	0.6806	0.67875
3726	0.68948	0.68084	0.67898
3728	0.68973	0.68108	0.6792
3730	0.69	0.68132	0.67943
3732	0.69023	0.68157	0.67966
3734	0.6904	0.68181	0.67989
3736	0.69055	0.68205	0.68011
3738	0.6909	0.68229	0.68034
3740	0.69122	0.68253	0.68057
3742	0.69146	0.68277	0.68079
3744	0.69157	0.68301	0.68102
3746	0.69183	0.68325	0.68124
3748	0.69223	0.6835	0.68147
3750	0.69239	0.68374	0.68169
3752	0.6925	0.68397	0.68192
3754	0.6929	0.68421	0.68214
3756	0.69326	0.68445	0.68237
3758	0.69338	0.68469	0.68259
3760	0.69353	0.68493	0.68282
3762	0.69376	0.68517	0.68304
3764	0.69408	0.68541	0.68326
3766	0.69426	0.68565	0.68349
3768	0.69449	0.68588	0.68371
3770	0.69464	0.68612	0.68393
3772	0.69495	0.68636	0.68415
3774	0.69515	0.68659	0.68438
3776	0.69542	0.68683	0.6846
3778	0.69564	0.68707	0.68482
3780	0.6959	0.6873	0.68504
3782	0.69626	0.68754	0.68526
3784	0.69643	0.68778	0.68548
3786	0.69661	0.68801	0.6857
3788	0.69673	0.68825	0.68592
3790	0.69695	0.68848	0.68614
3792	0.69726	0.68872	0.68636
3794	0.69763	0.68895	0.68658
3796	0.69778	0.68918	0.6868
3798	0.69795	0.68942	0.68702
3800	0.6981	0.68965	0.68724
3802	0.69848	0.68989	0.68746
3804	0.69874	0.69012	0.68768
3806	0.69898	0.69035	0.6879
3808	0.69913	0.69058	0.68811
3810	0.69935	0.69082	0.68833
3812	0.6994	0.69105	0.68855
3814	0.69964	0.69128	0.68877
3816	0.69981	0.69151	0.68898
3818	0.70012	0.69174	0.6892
3820	0.7002	0.69197	0.68942
3822	0.70039	0.6922	0.68963
3824	0.70064	0.69243	0.68985
3826	0.70071	0.69267	0.69006
3828	0.70091	0.6929	0.69028
3830	0.70113	0.69313	0.69049
3832	0.70135	0.69335	0.69071
3834	0.70135	0.69358	0.69092
3836	0.70144	0.69381	0.69114
3838	0.70163	0.69404	0.69135
3840	0.70168	0.69427	0.69157
3842	0.70186	0.6945	0.69178
3844	0.70198	0.69473	0.69199
3846	0.7022	0.69495	0.69221
3848	0.7025	0.69518	0.69242
3850	0.70253	0.69541	0.69263
3852	0.70256	0.69564	0.69285
3854	0.70269	0.69586	0.69306
3856	0.70278	0.69609	0.69327
3858	0.70301	0.69632	0.69348
3860	0.70325	0.69654	0.69369
3862	0.70322	0.69677	0.69391
3864	0.70327	0.69699	0.69412
3866	0.70363	0.69722	0.69433
3868	0.70369	0.69744	0.69454
3870	0.70379	0.69767	0.69475
3872	0.70403	0.69789	0.69496
3874	0.70402	0.69812	0.69517
3876	0.70425	0.69834	0.69538
3878	0.70456	0.69856	0.69559
3880	0.70464	0.69879	0.6958
3882	0.70476	0.69901	0.69601
3884	0.70493	0.69923	0.69621
3886	0.70503	0.69946	0.69642
3888	0.70528	0.69968	0.69663
3890	0.70556	0.6999	0.69684
3892	0.70583	0.70012	0.69705
3894	0.70592	0.70034	0.69725
3896	0.70605	0.70056	0.69746
3898	0.7062	0.70079	0.69767
3900	0.70636	0.70101	0.69788
3902	0.70638	0.70123	0.69808
3904	0.70665	0.70145	0.69829
3906	0.70678	0.70167	0.69849
3908	0.70708	0.70189	0.6987
3910	0.7073	0.70211	0.6989
3912	0.70747	0.70233	0.69911
3914	0.70764	0.70255	0.69932
3916	0.70786	0.70276	0.69952
3918	0.70803	0.70298	0.69972
3920	0.7084	0.7032	0.69993
3922	0.70858	0.70342	0.70013
3924	0.70866	0.70364	0.70034
3926	0.70885	0.70385	0.70054
3928	0.70905	0.70407	0.70074
3930	0.70931	0.70429	0.70095
3932	0.70951	0.70451	0.70115
3934	0.70981	0.70472	0.70135
3936	0.71003	0.70494	0.70155
3938	0.71021	0.70515	0.70176
3940	0.71032	0.70537	0.70196
3942	0.71049	0.70559	0.70216
3944	0.71067	0.7058	0.70236
3946	0.71087	0.70602	0.70256
3948	0.71138	0.70623	0.70276
3950	0.71156	0.70645	0.70296
3952	0.71168	0.70666	0.70316
3954	0.7119	0.70687	0.70336
3956	0.71222	0.70709	0.70356
3958	0.71237	0.7073	0.70376
3960	0.71248	0.70751	0.70396
3962	0.71263	0.70773	0.70416
3964	0.71276	0.70794	0.70436
3966	0.71305	0.70815	0.70456
3968	0.71322	0.70837	0.70476
3970	0.71328	0.70858	0.70496
3972	0.71355	0.70879	0.70515
3974	0.71383	0.709	0.70535
3976	0.71388	0.70921	0.70555
3978	0.71393	0.70942	0.70575
3980	0.71413	0.70963	0.70594
3982	0.71425	0.70984	0.70614
3984	0.71454	0.71005	0.70634
3986	0.71468	0.71026	0.70653
3988	0.71474	0.71047	0.70673
3990	0.71493	0.71068	0.70692
3992	0.71511	0.71089	0.70712
3994	0.71523	0.7111	0.70732
3996	0.71543	0.71131	0.70751
3998	0.71553	0.71152	0.70771
4000	0.71562	0.71173	0.7079
4002	0.71579	0.71193	0.70809
4004	0.71608	0.71214	0.70829
4006	0.71625	0.71235	0.70848
4008	0.7164	0.71256	0.70868
4010	0.71658	0.71276	0.70887
4012	0.71684	0.71297	0.70906
4014	0.71701	0.71318	0.70925
4016	0.71698	0.71338	0.70945
4018	0.71716	0.71359	0.70964
4020	0.71744	0.71379	0.70983
4022	0.7177	0.714	0.71002
4024	0.71781	0.71421	0.71022
4026	0.71795	0.71441	0.71041
4028	0.71815	0.71461	0.7106
4030	0.71837	0.71482	0.71079
4032	0.7184	0.71502	0.71098
4034	0.71857	0.71523	0.71117
4036	0.71889	0.71543	0.71136
4038	0.71893	0.71563	0.71155
4040	0.71906	0.71584	0.71174
4042	0.71923	0.71604	0.71193
4044	0.7195	0.71624	0.71212
4046	0.71964	0.71645	0.71231
4048	0.71981	0.71665	0.7125
4050	0.71997	0.71685	0.71268
4052	0.72021	0.71705	0.71287
4054	0.72031	0.71725	0.71306
4056	0.72048	0.71745	0.71325
4058	0.72079	0.71765	0.71344
4060	0.72083	0.71786	0.71362
4062	0.72096	0.71806	0.71381
4064	0.7212	0.71826	0.714
4066	0.72135	0.71846	0.71418
4068	0.72154	0.71866	0.71437
4070	0.72179	0.71885	0.71456
4072	0.72193	0.71905	0.71474
4074	0.72205	0.71925	0.71493
4076	0.72223	0.71945	0.71511
4078	0.7224	0.71965	0.7153
4080	0.72257	0.71985	0.71548
4082	0.72272	0.72005	0.71567
4084	0.72295	0.72024	0.71585
4086	0.72308	0.72044	0.71604
4088	0.7232	0.72064	0.71622
4090	0.72351	0.72083	0.7164
4092	0.72373	0.72103	0.71659
4094	0.72395	0.72123	0.71677
4096	0.72408	0.72142	0.71695
4098	0.72422	0.72162	0.71713
4100	0.72436	0.72182	0.71732
4102	0.72451	0.72201	0.7175
4104	0.72468	0.72221	0.71768
4106	0.7249	0.7224	0.71786
4108	0.72511	0.7226	0.71804
4110	0.72532	0.72279	0.71823
4112	0.72561	0.72298	0.71841
4114	0.72575	0.72318	0.71859
4116	0.72591	0.72337	0.71877
4118	0.72615	0.72356	0.71895
4120	0.72635	0.72376	0.71913
4122	0.72643	0.72395	0.71931
4124	0.72663	0.72414	0.71949
4126	0.72684	0.72434	0.71967
4128	0.72712	0.72453	0.71985
4130	0.7273	0.72472	0.72002
4132	0.72741	0.72491	0.7202
4134	0.72769	0.7251	0.72038
4136	0.7278	0.72529	0.72056
4138	0.72816	0.72548	0.72074
4140	0.72835	0.72568	0.72091
4142	0.72835	0.72587	0.72109
4144	0.72872	0.72606	0.72127
4146	0.72886	0.72625	0.72145
4148	0.729	0.72644	0.72162
4150	0.72937	0.72662	0.7218
4152	0.72949	0.72681	0.72198
4154	0.72963	0.727	0.72215
4156	0.72976	0.72719	0.72233
4158	0.72987	0.72738	0.7225
4160	0.73003	0.72757	0.72268
4162	0.73031	0.72776	0.72285
4164	0.73048	0.72794	0.72303
4166	0.73065	0.72813	0.7232
4168	0.73081	0.72832	0.72338
4170	0.73106	0.7285	0.72355
4172	0.73124	0.72869	0.72372
4174	0.73132	0.72888	0.7239
4176	0.73144	0.72906	0.72407
4178	0.7317	0.72925	0.72424
4180	0.73186	0.72944	0.72442
4182	0.73177	0.72962	0.72459
4184	0.73186	0.72981	0.72476
4186	0.73196	0.72999	0.72493
4188	0.73211	0.73018	0.72511
4190	0.73227	0.73036	0.72528
4192	0.73264	0.73054	0.72545
4194	0.73255	0.73073	0.72562
4196	0.73271	0.73091	0.72579
4198	0.73277	0.73109	0.72596
4200	0.73316	0.73128	0.72613
4202	0.73308	0.73146	0.7263
4204	0.73315	0.73164	0.72647
4206	0.73335	0.73183	0.72664
4208	0.73355	0.73201	0.72681
4210	0.73345	0.73219	0.72698
4212	0.73349	0.73237	0.72715
4214	0.73403	0.73255	0.72732
4216	0.73388	0.73273	0.72749
4218	0.73382	0.73292	0.72765
4220	0.73423	0.7331	0.72782
4222	0.73414	0.73328	0.72799
4224	0.73467	0.73346	0.72816
4226	0.7345	0.73364	0.72833
4228	0.7344	0.73382	0.72849
4230	0.73465	0.734	0.72866
4232	0.73499	0.73418	0.72883
4234	0.73523	0.73435	0.72899
4236	0.73531	0.73453	0.72916
4238	0.73539	0.73471	0.72932
4240	0.73562	0.73489	0.72949
4242	0.73568	0.73507	0.72966
4244	0.73585	0.73525	0.72982
[truncated: 878 more rows]
