# Supplementary material for: Parameter identification of sound absorption model of porous materials based on modified particle swarm optimization algorithm
Source: PLoS One. 2021 May 4;16(5):e0250950. doi: 10.1371/journal.pone.0250950 (PMC8096118; doi:10.1371/journal.pone.0250950)
Supplement: S2 Data — (XLSX) [file pone.0250950.s002.xlsx]

## Sheet: Sheet1
Fitness value
Population size	N=50			N=150			N=250
10 runs	PSO	MPSO		PSO	MPSO		PSO	MPSO
1	89.1185	0.249721		73.7345	0.249721		73.7345	0.249721
2	73.7345	0.249722		0.841092	0.249721		0.249721	0.249721
3	2.48739	2.48739		2.48739	0.249721		0.737849	0.249721
4	73.7345	2.48739		73.7345	0.249721		2.48739	0.249721
5	73.7345	2.48739		2.48739	0.249721		0.249721	0.249721
6	0.841092	0.249721		2.48739	0.249721		2.48739	0.249721
7	73.7345	0.249722		0.249721	0.249721		0.249721	0.249721
8	2.48739	2.48739		2.48739	0.249721		0.249721	0.249721
9	73.7345	0.249724		73.7345	0.737849		73.7345	0.249721
10	2.48739	0.249723		0.249721	0.249721		2.48739	0.249721
Average fitness	46.6094	1.14479		23.2494	0.298534		15.6668	0.249721
CPU time (s)	164	155		463	459		819	769

## Sheet: Sheet2
Average fitness value
Population size	N=50		N=150		N=250
Iterations	PSO	MPSO	PSO	MPSO	PSO	MPSO
1	60.1528	41.4243	40.7146	13.6762	39.9193	5.51266
2	54.1902	33.2302	32.1153	6.10052	30.8089	3.53964
3	52.2463	23.0584	27.2276	4.50593	23.6053	2.69036
4	46.6339	20.449	23.4722	2.7738	16.4619	2.09554
5	46.6339	19.6563	23.4643	2.38254	16.2845	1.77377
6	46.6339	17.6486	23.4258	1.99235	16.2426	1.54121
7	46.6339	14.9161	23.3744	1.69089	16.2207	1.32436
8	46.6126	9.21696	23.3727	1.51246	16.2136	1.21503
9	46.6126	8.8153	23.3683	1.41378	16.0967	0.98358
10	46.6108	8.34468	23.3683	1.31862	16.095	0.94422
11	46.6107	6.7804	23.3683	1.18951	15.9855	0.8529
12	46.6107	6.33409	23.3683	1.17694	15.9799	0.82112
13	46.6107	5.11557	23.3683	1.16659	15.9776	0.73647
14	46.6105	3.81305	23.368	1.16246	15.964	0.7089
15	46.61	3.34585	23.3679	1.15962	15.9364	0.68823
16	46.61	3.18245	23.3679	1.14168	15.9252	0.67087
17	46.61	3.03931	23.3677	1.13251	15.9199	0.64767
18	46.61	2.4728	23.3677	1.11645	15.8947	0.63554
19	46.61	2.30109	23.3677	1.11116	15.8039	0.62524
20	46.61	2.25292	23.3677	1.10697	15.8039	0.59284
21	46.61	2.22203	23.3677	1.10361	15.7915	0.57688
22	46.61	1.82386	23.3677	1.09734	15.7796	0.56805
23	46.61	1.70833	23.3677	1.09076	15.7663	0.54348
24	46.61	1.69682	23.3677	1.00532	15.7627	0.51746
25	46.61	1.69461	23.3677	0.99979	15.732	0.51295
26	46.6095	1.69231	23.3677	0.99212	15.7278	0.50611
27	46.6095	1.68327	23.3677	0.94544	15.7266	0.4954
28	46.6095	1.67693	23.3323	0.92481	15.7249	0.48974
29	46.6095	1.67153	23.3029	0.91242	15.7248	0.4858
30	46.6095	1.66819	23.3029	0.89306	15.7247	0.4797
31	46.6095	1.66091	23.3029	0.88469	15.7246	0.47453
32	46.6095	1.65887	23.2902	0.87046	15.7229	0.46501
33	46.6095	1.65687	23.2893	0.86226	15.7229	0.46214
34	46.6095	1.65561	23.2859	0.84781	15.7226	0.46028
35	46.6095	1.65265	23.2846	0.74197	15.7197	0.4505
36	46.6095	1.65013	23.2727	0.72567	15.7192	0.44877
37	46.6095	1.64865	23.2602	0.71215	15.7185	0.44719
38	46.6095	1.64679	23.2602	0.70057	15.7175	0.44353
39	46.6095	1.646	23.2578	0.6954	15.7173	0.44227
40	46.6095	1.64521	23.2578	0.69178	15.7167	0.4405
41	46.6095	1.48927	23.2578	0.68181	15.7167	0.43918
42	46.6095	1.48889	23.2561	0.67506	15.7167	0.4376
43	46.6095	1.48468	23.2549	0.67092	15.7165	0.43584
44	46.6095	1.48447	23.2549	0.66712	15.7163	0.43468
45	46.6094	1.48407	23.2549	0.65624	15.7163	0.4335
46	46.6094	1.48373	23.2547	0.64169	15.7163	0.43181
47	46.6094	1.48352	23.2547	0.63213	15.7163	0.43071
48	46.6094	1.4833	23.2547	0.62663	15.7163	0.43005
49	46.6094	1.47487	23.2543	0.61012	15.716	0.42889
50	46.6094	1.47477	23.2522	0.60001	15.716	0.42789
51	46.6094	1.46491	23.2516	0.59409	15.716	0.42613
52	46.6094	1.464	23.2516	0.5876	15.716	0.425
53	46.6094	1.46394	23.2508	0.57895	15.7159	0.42418
54	46.6094	1.46219	23.2508	0.57082	15.7159	0.4237
55	46.6094	1.46207	23.2504	0.56261	15.7157	0.42286
56	46.6094	1.46198	23.2504	0.55383	15.7157	0.42182
57	46.6094	1.46191	23.2503	0.54183	15.7157	0.42054
58	46.6094	1.46076	23.2503	0.53256	15.7157	0.41948
59	46.6094	1.46061	23.2503	0.52357	15.7157	0.41787
60	46.6094	1.46034	23.2502	0.51163	15.7157	0.41618
61	46.6094	1.4602	23.2501	0.50271	15.7157	0.41412
62	46.6094	1.45961	23.2498	0.50031	15.7157	0.41095
63	46.6094	1.45867	23.2497	0.49914	15.7157	0.40712
64	46.6094	1.45826	23.2496	0.4981	15.7157	0.40548
65	46.6094	1.45804	23.2496	0.4974	15.7157	0.40432
66	46.6094	1.41394	23.2495	0.49444	15.7157	0.4035
67	46.6094	1.40657	23.2495	0.49324	15.7156	0.40218
68	46.6094	1.37277	23.2494	0.49184	15.7153	0.40073
69	46.6094	1.36935	23.2494	0.49011	15.7145	0.39951
70	46.6094	1.35707	23.2494	0.48827	15.7144	0.39847
71	46.6094	1.35684	23.2494	0.48634	15.7137	0.39775
72	46.6094	1.3565	23.2494	0.48534	15.7136	0.3971
73	46.6094	1.35598	23.2494	0.48484	15.7136	0.39635
74	46.6094	1.35549	23.2494	0.48385	15.7136	0.3944
75	46.6094	1.35482	23.2494	0.48185	15.7118	0.39218
76	46.6094	1.35386	23.2494	0.48105	15.7105	0.38904
77	46.6094	1.35304	23.2494	0.47816	15.7105	0.38676
78	46.6094	1.35071	23.2494	0.47402	15.7105	0.38445
79	46.6094	1.34906	23.2494	0.47253	15.7105	0.38178
80	46.6094	1.34748	23.2494	0.46998	15.7021	0.37811
81	46.6094	1.34689	23.2494	0.46553	15.7019	0.37372
82	46.6094	1.34399	23.2494	0.46008	15.6952	0.36682
83	46.6094	1.34289	23.2494	0.45654	15.6952	0.35814
84	46.6094	1.3411	23.2494	0.44906	15.6951	0.35223
85	46.6094	1.33935	23.2494	0.4386	15.695	0.35137
86	46.6094	1.33791	23.2494	0.43534	15.6904	0.3497
87	46.6094	1.3368	23.2494	0.42765	15.6904	0.34777
88	46.6094	1.33585	23.2494	0.42201	15.6904	0.34604
89	46.6094	1.33314	23.2494	0.41764	15.6904	0.34127
90	46.6094	1.33045	23.2494	0.41613	15.6904	0.33598
91	46.6094	1.32691	23.2494	0.41341	15.6896	0.33139
92	46.6094	1.32224	23.2494	0.40867	15.687	0.32739
93	46.6094	1.31703	23.2494	0.40278	15.6813	0.32705
94	46.6094	1.312	23.2494	0.39255	15.6723	0.31493
95	46.6094	1.29882	23.2494	0.38701	15.6723	0.30221
96	46.6094	1.28995	23.2494	0.37838	15.6722	0.30155
97	46.6094	1.27497	23.2494	0.36235	15.6697	0.29989
98	46.6094	1.26382	23.2494	0.3554	15.6697	0.29816
99	46.6094	1.26038	23.2494	0.35342	15.6689	0.29439
100	46.6094	1.25842	23.2494	0.34343	15.6689	0.29276
101	46.6094	1.25657	23.2494	0.33607	15.6689	0.28269
102	46.6094	1.25425	23.2494	0.32757	15.6683	0.27427
103	46.6094	1.24972	23.2494	0.32233	15.6683	0.27392
104	46.6094	1.24192	23.2494	0.31528	15.6682	0.27377
105	46.6094	1.23122	23.2494	0.30922	15.6682	0.25294
106	46.6094	1.22488	23.2494	0.30022	15.6681	0.25203
107	46.6094	1.22344	23.2494	0.29979	15.667	0.25006
108	46.6094	1.22131	23.2494	0.29931	15.667	0.24997
109	46.6094	1.22018	23.2494	0.29907	15.667	0.24985
110	46.6094	1.21702	23.2494	0.29873	15.667	0.24985
111	46.6094	1.2128	23.2494	0.29873	15.6669	0.24985
112	46.6094	1.20513	23.2494	0.29867	15.6669	0.24985
113	46.6094	1.19006	23.2494	0.29863	15.6669	0.2498
114	46.6094	1.18499	23.2494	0.2986	15.6669	0.24974
115	46.6094	1.17616	23.2494	0.29859	15.6669	0.24974
116	46.6094	1.17125	23.2494	0.29859	15.6669	0.24972
117	46.6094	1.16911	23.2494	0.29857	15.6669	0.24972
118	46.6094	1.16527	23.2494	0.29857	15.6668	0.24972
119	46.6094	1.16312	23.2494	0.29854	15.6668	0.24972
120	46.6094	1.15897	23.2494	0.29854	15.6668	0.24972
121	46.6094	1.1574	23.2494	0.29854	15.6668	0.24972
122	46.6094	1.15518	23.2494	0.29854	15.6668	0.24972
123	46.6094	1.14937	23.2494	0.29854	15.6668	0.24972
124	46.6094	1.14799	23.2494	0.29854	15.6668	0.24972
125	46.6094	1.14676	23.2494	0.29854	15.6668	0.24972
126	46.6094	1.14569	23.2494	0.29854	15.6668	0.24972
127	46.6094	1.14533	23.2494	0.29853	15.6668	0.24972
128	46.6094	1.14506	23.2494	0.29853	15.6668	0.24972
129	46.6094	1.14503	23.2494	0.29853	15.6668	0.24972
130	46.6094	1.14501	23.2494	0.29853	15.6668	0.24972
131	46.6094	1.14489	23.2494	0.29853	15.6668	0.24972
132	46.6094	1.14488	23.2494	0.29853	15.6668	0.24972
133	46.6094	1.14485	23.2494	0.29853	15.6668	0.24972
134	46.6094	1.14481	23.2494	0.29853	15.6668	0.24972
135	46.6094	1.14481	23.2494	0.29853	15.6668	0.24972
136	46.6094	1.1448	23.2494	0.29853	15.6668	0.24972
137	46.6094	1.1448	23.2494	0.29853	15.6668	0.24972
138	46.6094	1.1448	23.2494	0.29853	15.6668	0.24972
139	46.6094	1.14479	23.2494	0.29853	15.6668	0.24972
140	46.6094	1.14479	23.2494	0.29853	15.6668	0.24972
141	46.6094	1.14479	23.2494	0.29853	15.6668	0.24972
142	46.6094	1.14479	23.2494	0.29853	15.6668	0.24972
143	46.6094	1.14479	23.2494	0.29853	15.6668	0.24972
144	46.6094	1.14479	23.2494	0.29853	15.6668	0.24972
145	46.6094	1.14479	23.2494	0.29853	15.6668	0.24972
146	46.6094	1.14479	23.2494	0.29853	15.6668	0.24972
147	46.6094	1.14479	23.2494	0.29853	15.6668	0.24972
148	46.6094	1.14479	23.2494	0.29853	15.6668	0.24972
149	46.6094	1.14479	23.2494	0.29853	15.6668	0.24972
150	46.6094	1.14479	23.2494	0.29853	15.6668	0.24972
